# Supplementary material for: Bacteroides uniformis Ameliorates Carbohydrate and Lipid Metabolism Disorders in Diabetic Mice by Regulating Bile Acid Metabolism via the Gut–Liver Axis
Source: Pharmaceuticals (Basel). 2024 Aug 1;17(8):1015. doi: 10.3390/ph17081015 (PMC11357665; doi:10.3390/ph17081015)
Supplement: Supplementary file 1 [file pharmaceuticals-17-01015-s001.zip]

Archive with 1 entries (1 files):
- pharmaceuticals-3043555-supplementary.pdf
